# Supplementary material for: Extended Reality-Based Head-Mounted Displays for Surgical Education: A Ten-Year Systematic Review
Source: Bioengineering (Basel). 2024 Jul 23;11(8):741. doi: 10.3390/bioengineering11080741 (PMC11351461; doi:10.3390/bioengineering11080741)
Supplement: Supplementary file 1 [file bioengineering-11-00741-s001.zip]

Archive with 1 entries (1 files):
- bioengineering-3109962-supplementary.pdf
